# Supplementary material for: The CaALAD Gene From Pepper (Capsicum annuum L.) Confers Chilling Stress Tolerance in Transgenic Arabidopsis Plants
Source: Front Plant Sci. 2022 Apr 29;13:884990. doi: 10.3389/fpls.2022.884990 (PMC9100946; doi:10.3389/fpls.2022.884990)
Supplement: Supplementary file 1 [file Table_1.XLSX]

## Sheet: Sheet1
Gene number	Accession number	Protein sequence
CaALAD	XP_016556567.1	MASTAMLNSPCNIGAVKFEIKLKRSPNLLCARPSVKLNWRRMSTIRASKEGHDNESGSTP LKKMGLTDEECEAAVVAGNVPEAPPVPPKPAAPDGTPIVSSLPINRRPRRNRRSSAVRAA FQETNISPVNLVYPLFIHEGEDDTPIGAMPGCYRLGWRHGLVQEVAKARDVGVNSIVLFP KVPDALKTSTGDEAYNDNGLVPRTIRLLKEKYPDLVIYTDVALDPYSSDGHDGIVREDGV IMNDETVHQLCKQAVSQARAGADVVSPSDMMDGRVGAIRAALDAEGFQHVSIMSYTAKYA SSFYGPFREALDSNPRFGDKKTYQMNPANYREALVELQADESEGADILLVKPGLPYLDII RLLRDKSPLPIAAYQVSGEYSMIKAGGVLKMID…
SlALAD	XP_004245301.1	MASAAMLNAPCNIGAVKFEVKLKPSPNLFCARPSVKLNQRRVLTIRASKEGHDNGSSSGP LRKMGLTDEECEAAVVAGNVPEAPPVPPKPAAPDGTPIVSSLPINRRPRRNRRSSAARAA FQETNISPANLVYPLFIHEGEYLSEFLSAYNMYQSVLTNHTLAGEEDTPIGAMPGCYRLG WRHGLVEEVAKARDVGVNSIVLFPKVPDALKTSTGDEAYNDNGLVPRTIRLLKDKYPDLV IYTDVALDPYSSDGHDGIVREDGVIMNDETVHQLCKQAVAQARAGADVVSPSDMMDGRVG AIRAALDAEGFQHVSIMSYTAKYASSFYGPFREALDSNPRFGDKKTYQMNPANYREALVE MQADESEGADILLVKPGLPYLDIIRLLRDKSPL…
StALAD	KAH0643868.1	MASAAMLNAPCNIGAVKFEVKLKPSPNLFCARPSVKLNRRRVLTIRASKEGHDNGSSSGP LRKMGLTDEECEAAVVAGNVPEAPPVPPKPVAPAGTPLVSSLPINRRPRRNRRSSVARAA FQETNISPANLVYPLFIHEGEEDTPIGAMPGCYRLGWRHGLVEEVAKARDVGVNSIVLFP KVPDALKTSTGDEAYNDNGLVPRTIRLLKDKYPDLVIYTDVALDPYSSDGHDGIVREDGV IMNDETVHQLCKQAVAQARAGADVVSPSDMMDGRVGAIRAALDAEGFQHVSIMSYTAKYA SSFYGPFREALDSNPRFGDKKTYQMNPANYREALVELQADESEGADILLVKPGLPYLDII RLLRDKSPLPIAAYQVSGEYSMIKAGGVLKMID…
SmALAD	TMX05199.1	MASAAMLNSPCNIGAVKFEVKLKSSPHLLCARPSVKLNRRRVLTIRASKEGHDEESGSGPLRKMGLTDEECEAAVVAGNVPESPPVPPKPGAPAGTPIVS SLPINRRPRRNRRSSTVRAAFQETNISPANLVYPLFIHEGEEDTPIGAMPGCYRLGWRHGLVEEVAKARDVGVNSIVLFPKVPDALKTSTGDEAYNDNGL VPRTIRLLKDKYPDLVIYTDVALDPYSSDGHDGIVREDVSVLQSATHDFLYLTYMVAKARDVGVNSIVLFPKVPDALKTSTGDEAYNDNGLVPRTIRLLK DKYPDLVIYTDVALDPYSSDGHDGIVREDGALDARGSKLMPHKKDFGYSFLCNGPGRGGVIMNDETVHQLCKQAVAQARAGADVVSPSDMMDGRVG…
NaALAD	XP_019226841.1	MASASMLNSPCNIGAVKFEVKVKPSPNLFCARPCIWLNRRRVLTIRASSEGHDNGSGSGP LRKMGLTDEECEAAVVAGNAPEAPPVPPKPAAPAGTPAVSSLPINRRPRRNRKSPAVRAA FQETNISPANLVYPLFIHEGEEDTPIGAMPGCYRLGWRHGLVEEVSKARDVGVNSIVLFP KVPDALKTSTGDEAYNENGLVPRAIRLLKDKYPDLVIYTDVALDPYSSDGHDGIVREDGV IMNDETVHQLCKQAVAQARAGADVVSPSDMMDGRVGAIRAALDAEGFQHVSIMSYTAKYA SSFYGPFREALDSNPRFGDKKTYQMNPANYREALVELQADESEGADILLVKPGLPYLDII RLLRDKSALPIAAYQVSGEYSMIKAGGVLKMID…
AtALAD	NP_001077800.1	MATTPIFNASCSFPSTRGIDCKSYIGLRSNVSKVSVASSRIATSQRRNLVVRASESGNGH AKKLGMSDAECEAAVAAGNVPEAPPVPPKPAAPVGTPIIKPLNLSRRPRRNRASPVTRAA FQETDISPANFVYPLFIHEGEEDTPIGAMPGCYRLGWRHGLVQEVAKARAVGVNSIVLFP KVPEALKNSTGDEAYNDNGLVPRTIRLLKDKYPDLIIYTDVALDPYSSDGHDGIVREDGV IMNDETVHQLCKQAVSQARAGADVVSPSDMMDGRVGAIRSALDAEGFQNVSIMSYTAKYA SSFYGPFREALDSNPRFGDKKTYQMNPANYREALIEAREDEAEGADILLVKPGLPYLDII RLLRDKSPLPIAAYQVSGEYSMIKAGGVLKMID…
OsALAD	EAZ02284.1	MASTVSFSPANVQMLQGRSCHGHAAFGGCSAVPRTGPRMRSVAVRVSSEQEAAPAVRAPS GRTIEECEADAVAGRFPAPPPLVRPKAPEGTPQIRPLDMTKRPRRNRRSPALRAAFQETT ISPANLVLPLFIHEGEDDAPIGAMPGCYRLGWRHGLLDEVYKSRDVGVNSFVLFPKVPDA LKSQSGDEAYNDNGLVPRTIRLLKDKFPDIVVYTDVALDPYSSDGHDGIVREDGVIMNDE TVYQLCKQAVSQARAGADVVSPSDMMDGRVGAIRAALDAEGFHDVSIMSYTAKYASSFYG PFREALDSNPRFGDKKTYQMNPANYREALLETAADEAEGADILLVKPGLPYLDVIRLLRD NSALPIAAYQVSGEYSMIKAGGALNMIDEEKVM…
TaALAD	XP_044407866.1	MASTVAFTPAVAVGANVQHSRRTSSLRPVPRARPVAARGSAERDGAAAAVQARSGRTIEE CEADAVAGKFPAAPPPTRPQPPSGTPEIRPLDMAKRPRRNRRSPALRAAFQETSITPANL VLPLFIHEGEEDTPIGAMPGCFRLGWRHGLLEEVYKSRDVGVNSFVLFPKVPDGLKTQTG DEAYNDNGLVPRTIRLLKDKYPDIVIYTDVALDPYSSDGHDGIVREDGVIMNDETVHQLC KQAVSQARAGADVVSPSDMMDGRVGAIRAALDAEGFNDVSIMSYTAKYASSFYGPFREAL DSNPRFGDKKTYQMNPANYREALIETAADEAEGADILLVKPGLPYLDIIRLLRDNSALPI AAYQVSGEYSMIKAGGVLKMVDEEKVMMESLLC…
ZmALAD	NP_001357543.1	MAFTVSFSPANVQMLQARSGHGHATFGSCSAVPRAGPRLRSTAVRVSSEQEAAAAVRAPS GRTIEECEADAVAGKFPAPPPLVRPKAPEGTPEIRPLDMAKRPRRNRKSPALRAAFQETS ISPANFVLPLFIHEGEEDAPIGAMPGCYRLGWRHGLLDEVYKARDVGVNSFVLFPKVPDA LKSPTGDEAYNDNGLVPRTIRLLKDKFPDIVIYTDVALDPYSSDGHDGIVREDGVIMNDE TVYQLCKQAVSQARAGADVVSPSDMMDGRIGALRSALDAEGFHDVSIMSYTAKYASSFYG PFREALDSNPRFGDKKTYQMNPANYREALIETAADEAEGADILLVKPGLPYLDIIRLLRD HSALPIAAYQVSGEYSMIKAGGALGMVDEQKVM…
